# Supplementary material for: Poly[(μ5-3,5-dinitro­benzoato)rubidium]
Source: Acta Crystallogr Sect E Struct Rep Online. 2011 Jun 30;67(Pt 7):m1002. doi: 10.1107/S1600536811023026 (PMC3151889; doi:10.1107/S1600536811023026)
Supplement: Supplementary file 1 [file e-67-m1002-sup1.cif]

##############################################################################
#                                                                            #
# This CIF contains the data in a paper accepted for publication in          #
# Acta Crystallographica Section E. It conforms to the requirements of       #
# Notes for Authors for Acta Crystallographica Section E, and has been       #
# peer reviewed under the auspices of the IUCr Commission on Journals.       #
#                                                                            #
# Full details of the Crystallographic Information File format               #
# are given in the paper "The Crystallographic Information File (CIF):       #
# a New Standard Archive File for Crystallography" by S. R. Hall, F. H.      #
# Allen and I. D. Brown [Acta Cryst. (1991), A47, 655-685].                  #
#                                                                            #
# The current version of the core CIF dictionary is obtainable from          #
# ftp://ftp.iucr.org/pub/cif_core.dic.                                       #
#                                                                            #
# Software is freely available for graphical display of the structure(s)     #
# in this CIF. For information consult the CIF software page                 #
# http://www.iucr.org/resources/cif/software.                                #
#                                                                            #
# This file may be used for bona fide research purposes within the           #
# scientific community so long as proper attribution is given to the journal # 
# article from which it was obtained.                                        #
#                                                                            #
##############################################################################
data_I
_audit_creation_method     SHELXL-97
_chemical_name_systematic
;
Poly[(\m~5~-3,5-dinitrobenzoato)rubidium]
;
_chemical_name_common     ?
_chemical_formula_moiety     'C7 H3 N2 O6 Rb'
_chemical_formula_sum     'C7 H3 N2 O6 Rb'
_chemical_formula_iupac     '[Rb (C7 H3 N2 O6)]'
_chemical_formula_weight     296.58
_chemical_melting_point     ?
_symmetry_cell_setting     monoclinic
_symmetry_space_group_name_H-M     'I 2/a'
_symmetry_space_group_name_Hall     '-I 2ya'
loop_
    _symmetry_equiv_pos_as_xyz
    'x, y, z'
    'x+1/2, -y, z'
    'x+1/2, y+1/2, z+1/2'
    'x+1, -y+1/2, z+1/2'
    '-x, -y, -z'
    '-x-1/2, y, -z'
    '-x+1/2, -y+1/2, -z+1/2'
    '-x, y+1/2, -z+1/2'
_cell_length_a     7.2789(15)
_cell_length_b     18.072(4)
_cell_length_c     7.3652(14)
_cell_angle_alpha     90.00
_cell_angle_beta     91.70(3)
_cell_angle_gamma     90.00
_cell_volume     968.4(3)
_cell_formula_units_Z     4
_cell_measurement_reflns_used     1610
_cell_measurement_theta_min     3.0177
_cell_measurement_theta_max     25.3491
_cell_measurement_temperature     293(2)
_exptl_crystal_description     'Prism'
_exptl_crystal_colour     'Colorless'
_exptl_crystal_size_max     0.6400
_exptl_crystal_size_mid     0.4000
_exptl_crystal_size_min     0.1400
_exptl_crystal_density_diffrn     2.034
_exptl_crystal_density_meas     ?
_exptl_crystal_density_method     'not measured'
_exptl_crystal_F_000     576
_exptl_absorpt_coefficient_mu     5.129
_exptl_absorpt_correction_type     multi-scan
_exptl_absorpt_process_details     '(SADABS; Sheldrick, 1996)'
_exptl_absorpt_correction_T_min     0.3962
_exptl_absorpt_correction_T_max     1.0000
_exptl_special_details
;
;
_diffrn_ambient_temperature     293(2)
_diffrn_radiation_type     MoK\a
_diffrn_radiation_wavelength     0.71073
_diffrn_radiation_source     'fine-focus sealed tube'
_diffrn_radiation_monochromator     graphite
_diffrn_measurement_device_type     'Bruker SMART CCD'
_diffrn_measurement_method     '\f and \w'
_diffrn_detector_area_resol_mean     ?
_diffrn_reflns_number     4663
_diffrn_reflns_av_R_equivalents     0.0525
_diffrn_reflns_av_sigmaI/netI     0.0329
_diffrn_reflns_theta_min     3.02
_diffrn_reflns_theta_max     25.32
_diffrn_reflns_theta_full     25.32
_diffrn_measured_fraction_theta_max     0.998
_diffrn_measured_fraction_theta_full     0.998
_diffrn_reflns_limit_h_min     -8
_diffrn_reflns_limit_h_max     8
_diffrn_reflns_limit_k_min     -21
_diffrn_reflns_limit_k_max     20
_diffrn_reflns_limit_l_min     -8
_diffrn_reflns_limit_l_max     7
_diffrn_standards_number     ?
_diffrn_standards_interval_count     ?
_diffrn_standards_interval_time     ?
_diffrn_standards_decay_%     ?
_refine_special_details
;
Refinement of <i>F</i>^2^ against ALL reflections. The weighted <i>R</i>-factor
<i>wR</i> and goodness of fit <i>S</i> are based on <i>F</i>^2^, conventional
<i>R</i>-factors <i>R</i> are based on <i>F</i>, with <i>F</i> set to zero for
negative <i>F</i>^2^. The threshold expression of <i>F</i>^2^ >
\s(<i>F</i>^2^) is used only for calculating <i>R</i>-factors(gt) <i>etc</i>.
and is not relevant to the choice of reflections for refinement.
<i>R</i>-factors based on <i>F</i>^2^ are statistically about twice as large
as those based on <i>F</i>, and <i>R</i>- factors based on ALL data will be
even larger.
;
_reflns_number_total     896
_reflns_number_gt     760
_reflns_threshold_expression     I>2\s(I)
_refine_ls_structure_factor_coef     Fsqd
_refine_ls_matrix_type     full
_refine_ls_R_factor_all     0.0404
_refine_ls_R_factor_gt     0.0325
_refine_ls_wR_factor_gt     0.0745
_refine_ls_wR_factor_ref     0.0777
_refine_ls_goodness_of_fit_ref     1.058
_refine_ls_restrained_S_all     1.058
_refine_ls_number_reflns     896
_refine_ls_number_parameters     75
_refine_ls_number_restraints     0
_refine_ls_hydrogen_treatment     constr
_refine_ls_weighting_scheme     calc
_refine_ls_weighting_details
         'calc w=1/[\s^2^(Fo^2^)+(0.0418P)^2^+0.0000P] where P=(Fo^2^+2Fc^2^)/3'
_atom_sites_solution_hydrogens     geom
_atom_sites_solution_primary     direct
_atom_sites_solution_secondary     difmap
_refine_ls_shift/su_max     0.001
_refine_ls_shift/su_mean     0.000
_refine_diff_density_max     0.292
_refine_diff_density_min     -0.547
_refine_ls_extinction_method     none
_refine_ls_extinction_coef     ?
loop_
    _atom_type_symbol
    _atom_type_description
    _atom_type_scat_dispersion_real
    _atom_type_scat_dispersion_imag
    _atom_type_scat_source
    'C' 'C' 0.0033 0.0016
                         'International Tables Vol C Tables 4.2.6.8 and 6.1.1.4'
    'H' 'H' 0.0000 0.0000
                         'International Tables Vol C Tables 4.2.6.8 and 6.1.1.4'
    'N' 'N' 0.0061 0.0033
                         'International Tables Vol C Tables 4.2.6.8 and 6.1.1.4'
    'O' 'O' 0.0106 0.0060
                         'International Tables Vol C Tables 4.2.6.8 and 6.1.1.4'
    'Rb' 'Rb' -0.9393 2.9676
                         'International Tables Vol C Tables 4.2.6.8 and 6.1.1.4'
_computing_data_collection     'SMART (Bruker, 2002)'
_computing_cell_refinement     'SAINT (Bruker, 2002)'
_computing_data_reduction     'SAINT (Bruker, 2002)'
_computing_structure_solution     'SHELXS97 (Sheldrick, 2008)'
_computing_structure_refinement     'SHELXL97 (Sheldrick, 2008)'
_computing_molecular_graphics     'SHELXTL (Sheldrick, 2008)'
_computing_publication_material     'SHELXTL (Sheldrick, 2008)'
loop_
    _atom_site_type_symbol
    _atom_site_label
    _atom_site_fract_x
    _atom_site_fract_y
    _atom_site_fract_z
    _atom_site_U_iso_or_equiv
    _atom_site_adp_type
    _atom_site_calc_flag
    _atom_site_refinement_flags
    _atom_site_occupancy
    _atom_site_symmetry_multiplicity
    _atom_site_disorder_assembly
    _atom_site_disorder_group
    Rb Rb1 0.2500 0.54657(2) 0.5000 0.0557(2) Uani d S 1 2 . .
    C C1 0.7500 0.8732(3) 0.5000 0.0493(11) Uani d S 1 2 . .
    H H1A 0.7500 0.9246 0.5000 0.059 Uiso calc SR 1 2 . .
    C C2 0.6036(4) 0.83316(17) 0.5606(4) 0.0451(8) Uani d . 1 1 . .
    C C3 0.5991(4) 0.75684(17) 0.5597(4) 0.0421(7) Uani d . 1 1 . .
    H H3A 0.4961 0.7316 0.5986 0.050 Uiso calc R 1 1 . .
    C C4 0.7500 0.7185(2) 0.5000 0.0387(10) Uani d S 1 2 . .
    C C5 0.7500 0.6342(2) 0.5000 0.0398(10) Uani d S 1 2 . .
    N N1 0.4460(5) 0.87295(16) 0.6344(4) 0.0595(8) Uani d . 1 1 . .
    O O1 0.6019(3) 0.60328(12) 0.5293(4) 0.0649(7) Uani d . 1 1 . .
    O O2 0.3212(4) 0.83742(15) 0.6978(4) 0.0696(7) Uani d . 1 1 . .
    O O3 0.4500(5) 0.94073(15) 0.6317(5) 0.0913(11) Uani d . 1 1 . .
loop_
    _atom_site_aniso_label
    _atom_site_aniso_U_11
    _atom_site_aniso_U_22
    _atom_site_aniso_U_33
    _atom_site_aniso_U_12
    _atom_site_aniso_U_13
    _atom_site_aniso_U_23
    Rb1 0.0317(3) 0.0382(3) 0.0985(4) 0.000 0.0213(2) 0.000
    C1 0.066(3) 0.040(2) 0.043(3) 0.000 0.004(2) 0.000
    C2 0.0482(19) 0.0444(17) 0.0429(17) 0.0112(15) 0.0053(14) 0.0032(14)
    C3 0.0381(17) 0.0441(16) 0.0441(17) 0.0020(15) 0.0020(13) 0.0032(14)
    C4 0.035(2) 0.042(2) 0.039(2) 0.000 -0.0038(18) 0.000
    C5 0.028(2) 0.035(2) 0.056(3) 0.000 -0.0009(19) 0.000
    N1 0.068(2) 0.0532(18) 0.0576(18) 0.0181(16) 0.0117(15) 0.0056(15)
    O1 0.0359(13) 0.0414(12) 0.118(2) -0.0037(11) 0.0118(13) 0.0012(13)
    O2 0.0555(16) 0.0686(17) 0.0860(18) 0.0089(13) 0.0222(14) -0.0045(14)
    O3 0.113(3) 0.0515(15) 0.112(2) 0.0326(16) 0.049(2) 0.0202(16)
_geom_special_details
;
All e.s.d.'s (except the e.s.d. in the dihedral angle between two l.s. planes)
are estimated using the full covariance matrix. The cell e.s.d.'s are taken
into account individually in the estimation of e.s.d.'s in distances, angles
and torsion angles; correlations between e.s.d.'s in cell parameters are only
used when they are defined by crystal symmetry. An approximate (isotropic)
treatment of cell e.s.d.'s is used for estimating e.s.d.'s involving l.s.
planes.
;
loop_
    _geom_bond_atom_site_label_1
    _geom_bond_atom_site_label_2
    _geom_bond_site_symmetry_2
    _geom_bond_distance
    _geom_bond_publ_flag
    Rb1 O1 . 2.761(2) ?
    Rb1 O1 2_465 2.925(2) ?
    Rb1 O2 7_566 3.113(3) ?
    Rb1 O3 7_566 3.125(3) ?
    C1 C2 . 1.374(4) ?
    C1 C2 6_756 1.374(4) ?
    C1 H1A . 0.9300 ?
    C2 C3 . 1.380(4) ?
loop_
    _geom_angle_atom_site_label_1
    _geom_angle_atom_site_label_2
    _geom_angle_atom_site_label_3
    _geom_angle_site_symmetry_1
    _geom_angle_site_symmetry_3
    _geom_angle
    _geom_angle_publ_flag
    O1 Rb1 O1 . 6_656 136.43(9) ?
    O1 Rb1 O1 . 2_465 132.92(7) ?
    O1 Rb1 O1 6_656 2_465 90.36(6) ?
    O1 Rb1 O1 2_465 5_666 44.43(9) ?
    O1 Rb1 O2 . 7_566 82.42(8) ?
    O1 Rb1 O2 6_656 7_566 68.41(8) ?
    O1 Rb1 O2 2_465 7_566 120.08(7) ?
    O1 Rb1 O2 5_666 7_566 138.23(8) ?
    O2 Rb1 O2 7_566 4_464 95.32(11) ?
    O1 Rb1 O3 . 7_566 111.10(10) ?
    O1 Rb1 O3 6_656 7_566 65.51(9) ?
    O1 Rb1 O3 2_465 7_566 79.74(8) ?
    O1 Rb1 O3 5_666 7_566 108.31(7) ?
    O2 Rb1 O3 7_566 7_566 40.35(7) ?
    O2 Rb1 O3 4_464 7_566 131.54(7) ?
    O2 Rb1 O3 7_566 4_464 131.54(8) ?
    O3 Rb1 O3 7_566 4_464 171.57(10) ?
    C2 C1 C2 . 6_756 116.5(4) ?
    C2 C1 H1A . . 121.8 ?
    C1 C2 C3 . . 122.9(3) ?
    C1 C2 N1 . . 118.9(3) ?
    C3 C2 N1 . . 118.2(3) ?
    C2 C3 C4 . . 118.9(3) ?
    C2 C3 H3A . . 120.5 ?
    C4 C3 H3A . . 120.5 ?
    C3 C4 C3 6_756 . 119.9(4) ?
    C3 C4 C5 . . 120.07(19) ?
    O1 C5 O1 . 6_756 126.3(4) ?
    O1 C5 C4 . . 116.83(19) ?
    O1 C5 C4 6_756 . 116.83(19) ?
    O2 N1 O3 . . 123.5(3) ?
    O2 N1 C2 . . 118.9(3) ?
    O3 N1 C2 . . 117.6(3) ?
    C5 O1 Rb1 . . 164.54(19) ?
    C5 O1 Rb1 . 5_666 94.6(2) ?
    Rb1 O1 Rb1 . 5_666 89.64(6) ?
    N1 O2 Rb1 . 7_566 93.5(2) ?
    N1 O3 Rb1 . 7_566 92.7(2) ?
loop_
    _geom_torsion_atom_site_label_1
    _geom_torsion_atom_site_label_2
    _geom_torsion_atom_site_label_3
    _geom_torsion_atom_site_label_4
    _geom_torsion_site_symmetry_1
    _geom_torsion_site_symmetry_2
    _geom_torsion_site_symmetry_3
    _geom_torsion_site_symmetry_4
    _geom_torsion
    _geom_torsion_publ_flag
    C3 C4 C5 O1 . . . . 10.3(2) ?
    C3 C4 C5 O1 6_756 . . . -169.7(2) ?
    C1 C2 N1 O2 . . . . -175.8(3) ?
    C3 C2 N1 O2 . . . . 2.7(5) ?
    C1 C2 N1 O3 . . . . 2.8(4) ?
    C3 C2 N1 O3 . . . . -178.8(3) ?
data_global
_journal_date_recd_electronic     2011-05-11
_journal_date_accepted     2011-06-14
_journal_name_full     'Acta Crystallographica, Section E'
_journal_year     2011
_journal_volume     67
_journal_issue      7
_journal_page_first     m1002
_journal_page_last     m1002
_journal_paper_category     QM
_journal_coeditor_code     GO2012
_publ_contact_author_name     'Dr. Yanqing Miao'
_publ_contact_author_address
;
      Xi'an Medical University,
      Department of Pharmacy, Hanguang Road No.137,
      Xi'an 710021, Shaanxi
      People's Republic of China
;
_publ_contact_author_email     'miaoyanqing66@163.com'
_publ_contact_author_fax     '86 29 88382693'
_publ_contact_author_phone     '86 29 88382693'
_publ_section_title
;
Poly[(\m~5~-3,5-dinitrobenzoato)rubidium]
;
loop_
    _publ_author_name
    _publ_author_address
    'Yanqing Miao'
;
Xi'an Medical University,
Department of Pharmacy, Hanguang Road No.137,
Xi'an 710021, Shaanxi
People's Republic of China
;
    'Xiaoqing Zhang'
;
Xi'an Medical University,
Department of Pharmacy, Hanguang Road No.137,
Xi'an 710021, Shaanxi
People's Republic of China
;
    'Chunye Liu'
;
Xi'an Medical University,
Department of Pharmacy, Hanguang Road No.137,
Xi'an 710021, Shaanxi
People's Republic of China
;
_publ_section_synopsis     .
