# Supplementary material for: Poly[(μ5-3,5-dinitro­benzoato)rubidium]
Source: Acta Crystallogr Sect E Struct Rep Online. 2011 Jun 30;67(Pt 7):m1002. doi: 10.1107/S1600536811023026 (PMC3151889; doi:10.1107/S1600536811023026)
Supplement: Supplementary file 2 [file e-67-m1002-Isup2.hkl]

# 
# h,k,l, Fc-squared, Fo-squared, sigma(Fo-squared) and status flag 
# 
data_I
_shelx_title '   I in space group more orthogonal I2/a' 
_shelx_refln_list_code          4 
_shelx_F_calc_maximum      210.06 
_exptl_crystal_F_000       576.00 
_reflns_d_resolution_high  0.8310 
 
loop_ 
 _symmetry_equiv_pos_as_xyz 
 'x, y, z' 
 'x+1/2, -y, z' 
 'x+1/2, y+1/2, z+1/2' 
 'x+1, -y+1/2, z+1/2' 
 '-x, -y, -z' 
 '-x-1/2, y, -z' 
 '-x+1/2, -y+1/2, -z+1/2' 
 '-x, y+1/2, -z+1/2' 
 
_cell_length_a     7.2789 
_cell_length_b    18.0720 
_cell_length_c     7.3652 
_cell_angle_alpha  90.000 
_cell_angle_beta   91.704 
_cell_angle_gamma  90.000 
 
_shelx_F_squared_multiplier     1.000 
 
loop_ 
 _refln_index_h 
 _refln_index_k 
 _refln_index_l 
 _refln_F_squared_calc 
 _refln_F_squared_meas 
 _refln_F_squared_sigma 
 _refln_observed_status 
   2   0   0     9299.01     8284.01     67.90 o 
   4   0   0     4233.07     3728.41     59.64 o 
   6   0   0     7482.25     7676.70    330.76 o 
   8   0   0     1539.63     1557.77     95.59 o 
   1   1   0      392.30      383.84      8.12 o 
   3   1   0     1894.58     1818.49     26.62 o 
   5   1   0       87.62       96.90     13.12 o 
   7   1   0      495.05      471.24     33.81 o 
   2   2   0     3420.04     3042.20     40.26 o 
   4   2   0     6263.18     6003.29     64.49 o 
   6   2   0     1410.71     1377.33     48.24 o 
   8   2   0      592.58      668.45     48.32 o 
   1   3   0    11298.35    10507.09    275.16 o 
   3   3   0     1920.26     1835.95     31.23 o 
   5   3   0     4227.34     4189.32     91.55 o 
   7   3   0      582.04      595.54     41.09 o 
   0   4   0     5134.22     4436.23     63.77 o 
   2   4   0     1074.10     1039.57     27.73 o 
   4   4   0     1473.47     1392.07     29.99 o 
   6   4   0      152.46      172.90     20.65 o 
   8   4   0      154.11      167.53     28.07 o 
   1   5   0     9154.12     8946.78    276.44 o 
   3   5   0     7993.15     7956.67    132.79 o 
   5   5   0     5551.07     5594.17    124.89 o 
   7   5   0     2231.50     2467.52     78.29 o 
   0   6   0     1612.42     1620.05     32.90 o 
   2   6   0      752.50      808.63     25.60 o 
   4   6   0       52.02       52.28      9.69 o 
   6   6   0      611.55      605.70     33.15 o 
   8   6   0       99.02       86.13     20.56 o 
   1   7   0    22531.30    21340.79    280.30 o 
   3   7   0     3847.08     3906.96     84.84 o 
   5   7   0     2372.85     2243.55     57.05 o 
   7   7   0     1703.21     1938.99     91.24 o 
   0   8   0     1247.46     1155.90     33.17 o 
   2   8   0     2920.01     2926.76     68.95 o 
   4   8   0     2112.16     2016.39     40.00 o 
   6   8   0      248.96      287.31     22.59 o 
   8   8   0      193.79      188.52     43.07 o 
   1   9   0     1131.11     1127.13     24.18 o 
   3   9   0      466.09      490.22     16.76 o 
   5   9   0      428.10      442.45     23.68 o 
   7   9   0       70.59       66.98     21.86 o 
   0  10   0    14009.24    15327.17    161.85 o 
   2  10   0     4425.87     4617.28     60.13 o 
   4  10   0     3410.96     3387.46     74.85 o 
   6  10   0     1275.80     1220.36     51.92 o 
   1  11   0      915.20      836.84     24.40 o 
   3  11   0      181.43      192.40     12.08 o 
   5  11   0       21.73       34.56     22.15 o 
   7  11   0        0.21       15.41     19.82 o 
   0  12   0     3184.92     3369.13    101.18 o 
   2  12   0     2890.85     3104.08     66.67 o 
   4  12   0     5618.36     6343.36    136.00 o 
   6  12   0     1191.85     1194.54     76.30 o 
   1  13   0     1702.29     1751.73     39.46 o 
   3  13   0      499.90      493.20     22.71 o 
   5  13   0      616.10      608.56     43.02 o 
   7  13   0      395.10      365.56     49.06 o 
   0  14   0     1805.24     1916.37     58.16 o 
   2  14   0      312.02      357.33     20.61 o 
   4  14   0       51.88       58.74     18.63 o 
   6  14   0      334.60      356.67     47.49 o 
   1  15   0     1751.37     1787.73     57.70 o 
   3  15   0     2087.88     2034.37     93.24 o 
   5  15   0     1313.20     1382.36     88.39 o 
   0  16   0       55.16       46.04     14.58 o 
   2  16   0      169.03      161.32     15.77 o 
   4  16   0       47.97       39.88     16.67 o 
   1  17   0     1338.78     1398.33     47.94 o 
   3  17   0     2454.91     2416.23    179.36 o 
   5  17   0      559.22      551.58     71.79 o 
   0  18   0     1164.95     1092.90     52.35 o 
   2  18   0      165.55      145.18     15.36 o 
   4  18   0      149.53      144.21     29.47 o 
   1  19   0      336.73      337.65     23.58 o 
   3  19   0      584.29      715.53     56.49 o 
   0  20   0      592.77      520.51     43.50 o 
   2  20   0      326.76      267.09     38.76 o 
   1  21   0        1.58       12.30     10.28 o 
  -8   1   1     1772.89     1843.59     70.96 o 
  -6   1   1     2688.39     2639.89     60.48 o 
  -4   1   1     5985.57     5644.10     63.05 o 
  -2   1   1     7768.04     7112.73     43.02 o 
   2   1   1    29178.40    25314.60    460.49 o 
   4   1   1     2678.34     2541.43     48.25 o 
   6   1   1     3473.34     3325.70    157.30 o 
   8   1   1      883.53      963.60     56.54 o 
  -7   2   1      389.77      385.43     32.83 o 
  -5   2   1      270.02      286.68     17.29 o 
  -3   2   1     6150.06     5828.46     43.64 o 
  -1   2   1     3363.88     3226.25     38.91 o 
   1   2   1     9490.74     9213.43    242.09 o 
   3   2   1     8215.69     7769.56    126.47 o 
   5   2   1      786.93      724.99     27.80 o 
   7   2   1      415.68      409.54     36.54 o 
  -8   3   1      226.68      236.19     33.64 o 
  -6   3   1     1591.97     1597.43     45.95 o 
  -4   3   1     3253.62     3008.15     44.85 o 
  -2   3   1     8751.65     7960.84    121.32 o 
   0   3   1    12074.93    11298.81    200.82 o 
   2   3   1     1015.84      998.98     31.44 o 
   4   3   1      215.60      180.21     14.84 o 
   6   3   1      376.53      385.32     27.55 o 
   8   3   1      249.48      266.39     35.41 o 
  -7   4   1     1135.14     1188.53     52.96 o 
  -5   4   1     3880.21     3910.72     87.15 o 
  -3   4   1    34754.52    32804.03    612.36 o 
  -1   4   1     7771.47     7344.96    235.65 o 
   1   4   1     8513.91     7748.19    192.06 o 
   3   4   1     9674.11     9806.23    296.35 o 
   5   4   1     2593.79     2560.71     71.91 o 
   7   4   1      649.63      655.97     39.19 o 
  -8   5   1        6.95       34.64     17.64 o 
  -6   5   1        8.25       17.83      9.15 o 
  -4   5   1      434.48      512.43     20.41 o 
  -2   5   1     1411.97     1538.44     38.07 o 
   0   5   1      161.75      186.35      8.74 o 
   2   5   1       12.23       27.20      8.79 o 
   4   5   1     3845.24     3976.45    108.66 o 
   6   5   1        2.46       13.83     15.48 o 
   8   5   1        1.07        9.77     13.48 o 
  -7   6   1     2039.39     2124.23    109.68 o 
  -5   6   1     3715.45     3728.68    127.70 o 
  -3   6   1     3058.21     2676.76     63.80 o 
  -1   6   1    12266.09    11651.53    325.92 o 
   1   6   1    12017.12    12092.12    212.50 o 
   3   6   1     1811.25     1649.04     38.22 o 
   5   6   1     2331.41     2263.91     72.33 o 
   7   6   1     1268.90     1379.90     75.03 o 
  -8   7   1      184.75      212.79     32.51 o 
  -6   7   1      682.72      691.11     35.10 o 
  -4   7   1     1650.20     1633.59     50.22 o 
  -2   7   1     3880.92     4087.79    133.28 o 
   0   7   1     4473.16     4343.33     55.17 o 
   2   7   1     1508.62     1617.83     40.51 o 
   4   7   1      294.26      300.12     14.70 o 
   6   7   1      297.13      287.43     21.77 o 
   8   7   1      169.58      159.51     36.89 o 
  -7   8   1     1529.20     1654.19    111.09 o 
  -5   8   1     1326.06     1415.20     42.95 o 
  -3   8   1      301.55      291.53     14.29 o 
  -1   8   1     3337.62     3481.08     96.92 o 
   1   8   1    11496.23    12243.89    114.78 o 
   3   8   1     2000.07     2082.93     54.73 o 
   5   8   1     1533.54     1499.65     42.89 o 
   7   8   1     1058.40     1103.45     86.65 o 
  -6   9   1      521.46      565.54     36.06 o 
  -4   9   1     2992.49     3012.22     83.85 o 
  -2   9   1     3777.55     3768.97    120.02 o 
   0   9   1      175.89      129.37     10.79 o 
   2   9   1     6426.36     6812.42    131.20 o 
   4   9   1     4966.74     5149.06    100.95 o 
   6   9   1      680.12      708.80     60.30 o 
  -7  10   1        3.85       31.19     20.31 o 
  -5  10   1       29.09       38.87      9.12 o 
  -3  10   1     1036.54     1043.65     26.00 o 
  -1  10   1      142.32      149.46     11.38 o 
   1  10   1        8.04       14.94      6.78 o 
   3  10   1       16.39       25.67     10.00 o 
   5  10   1        4.11        4.12     16.16 o 
   7  10   1        0.95       22.92     20.31 o 
  -6  11   1     1182.57     1237.26     49.31 o 
  -4  11   1     5579.44     5889.17    115.28 o 
  -2  11   1     6848.70     7130.65    131.93 o 
   0  11   1     2529.90     2482.01     45.89 o 
   2  11   1     7292.06     8222.18    125.75 o 
   4  11   1     2369.91     2487.37     77.26 o 
   6  11   1     1201.28     1152.75     72.81 o 
  -7  12   1      214.81      173.23     37.69 o 
  -5  12   1      103.01      102.41     13.40 o 
  -3  12   1       18.23       27.27      8.67 o 
  -1  12   1       35.21       34.75      8.67 o 
   1  12   1     1673.74     1694.49     40.79 o 
   3  12   1       35.20       36.24     13.80 o 
   5  12   1        4.18       10.03     13.01 o 
   7  12   1      189.77      180.00     35.71 o 
  -6  13   1      945.88      892.57     76.86 o 
  -4  13   1      669.17      690.02     32.34 o 
  -2  13   1     1705.55     1740.31     36.65 o 
   0  13   1     3485.64     3772.28     60.29 o 
   2  13   1     1292.84     1317.70     46.79 o 
   4  13   1       51.52       68.97     17.63 o 
   6  13   1      598.77      622.08     60.71 o 
  -5  14   1      597.33      551.79     29.14 o 
  -3  14   1     4896.04     4996.05    145.84 o 
  -1  14   1     1047.58     1005.41     32.60 o 
   1  14   1     2179.73     2323.53     65.93 o 
   3  14   1     1166.26     1211.16     56.65 o 
   5  14   1      427.14      436.31     50.49 o 
  -6  15   1      118.58      125.38     32.18 o 
  -4  15   1        4.37       10.81      6.32 o 
  -2  15   1      104.01      110.35     12.06 o 
   0  15   1      551.41      639.35     27.33 o 
   2  15   1        4.44        6.62      6.89 o 
   4  15   1      482.77      485.10     41.88 o 
   6  15   1       68.81       66.35     27.72 o 
  -5  16   1      803.40      832.30     89.70 o 
  -3  16   1     1341.08     1318.14     49.94 o 
  -1  16   1     1643.10     1647.74     52.95 o 
   1  16   1     2441.98     2506.72     67.86 o 
   3  16   1     1163.17     1213.40     63.42 o 
   5  16   1      885.70     1001.06     72.28 o 
  -4  17   1      105.85       93.83     25.95 o 
  -2  17   1      143.81      118.46     15.09 o 
   0  17   1       55.48       45.81      8.49 o 
   2  17   1      201.71      192.80     16.38 o 
   4  17   1       19.03       43.25     20.12 o 
  -3  18   1      638.95      561.87     40.90 o 
  -1  18   1      799.77      838.83     34.11 o 
   1  18   1      261.94      304.08     22.57 o 
   3  18   1      752.17      765.93     57.13 o 
  -4  19   1      137.03      147.57     56.20 o 
  -2  19   1      301.20      266.98     26.66 o 
   0  19   1      923.48      854.19     36.72 o 
   2  19   1      450.73      437.64     43.55 o 
   4  19   1      164.69      213.60     39.32 o 
  -3  20   1       61.79       66.95     24.83 o 
  -1  20   1      273.65      245.92     25.82 o 
   1  20   1       95.87       92.05     19.76 o 
   3  20   1       25.40       52.05     21.49 o 
  -2  21   1      564.90      559.07     62.02 o 
   0  21   1      827.33      728.49     41.27 o 
   2  21   1      359.27      308.57     36.22 o 
  -8   0   2     1641.74     1694.99     99.14 o 
  -6   0   2    14081.97    14707.21    264.02 o 
  -4   0   2     4203.92     3928.72     68.90 o 
  -2   0   2    14489.57    13036.08     96.13 o 
   0   0   2    44127.30    44118.25    205.09 o 
   2   0   2     7885.68     8121.85    108.59 o 
   4   0   2     2725.30     2466.56     96.08 o 
   6   0   2     2704.20     2743.12     95.70 o 
   8   0   2     1924.38     1884.86    103.35 o 
  -7   1   2       17.54       27.39     13.54 o 
  -5   1   2        7.61       12.19      6.64 o 
  -3   1   2     2536.49     2457.30     30.88 o 
  -1   1   2      369.94      341.94     11.66 o 
   1   1   2    27983.75    29682.12    201.85 o 
   3   1   2      608.92      564.81     21.75 o 
   5   1   2      291.56      271.01     19.92 o 
   7   1   2      133.61      111.62     21.30 o 
  -8   2   2      793.42      853.14     53.94 o 
  -6   2   2     1054.77     1068.59     40.20 o 
  -4   2   2     1420.44     1324.95     29.47 o 
  -2   2   2    13657.33    12888.68    117.25 o 
   0   2   2     3591.98     3774.44     30.00 o 
   2   2   2     2915.34     2780.68     69.32 o 
   4   2   2     4379.19     4306.67     89.43 o 
   6   2   2      518.10      534.72     32.85 o 
   8   2   2       97.51      103.97     25.64 o 
  -7   3   2     1119.26     1142.51     59.63 o 
  -5   3   2     2377.78     2361.14     43.25 o 
  -3   3   2     3400.24     3138.07     44.32 o 
  -1   3   2    11808.95    11499.75    374.29 o 
   1   3   2      161.98      137.98      8.36 o 
   3   3   2     5491.57     5512.44    115.83 o 
   5   3   2     1149.32     1107.39     33.00 o 
   7   3   2      349.68      347.96     33.41 o 
  -8   4   2       75.34       52.75     22.53 o 
  -6   4   2        9.06        4.06     10.09 o 
  -4   4   2     1257.22     1236.74     30.92 o 
  -2   4   2      102.68      105.95      8.00 o 
   0   4   2      446.77      419.27     11.05 o 
   2   4   2     2531.02     2583.04     75.92 o 
   4   4   2      217.73      202.41     14.97 o 
   6   4   2      112.92      117.53     18.93 o 
   8   4   2        8.25        0.64     16.66 o 
  -7   5   2     1540.22     1571.42     62.72 o 
  -5   5   2     2965.22     3041.44     88.59 o 
  -3   5   2     4745.54     4652.88     91.82 o 
  -1   5   2    18558.46    18375.95    483.91 o 
   1   5   2    14096.44    14208.93    176.81 o 
   3   5   2     8754.78     8811.96    204.88 o 
   5   5   2     2083.61     2053.91     90.59 o 
   7   5   2      693.67      693.56     46.45 o 
  -8   6   2        7.53       20.60     17.32 o 
  -6   6   2      116.13      114.39     18.93 o 
  -4   6   2      251.01      282.78     17.10 o 
  -2   6   2      206.89      220.59     10.37 o 
   0   6   2     4400.80     4547.80     45.83 o 
   2   6   2      957.09      928.42     28.62 o 
   4   6   2       64.97       81.20     12.10 o 
   6   6   2       41.97       55.12     12.17 o 
   8   6   2       19.39       25.07     17.18 o 
  -7   7   2     2141.85     2175.17     96.31 o 
  -5   7   2     4884.77     5051.17    119.89 o 
  -3   7   2     3156.74     3261.60     64.67 o 
  -1   7   2     6615.88     6630.21    137.47 o 
   1   7   2     8104.47     8541.84    116.58 o 
   3   7   2     1187.12     1170.47     38.66 o 
   5   7   2     1253.38     1236.91     51.58 o 
   7   7   2     1198.25     1253.77     62.40 o 
  -6   8   2      434.30      477.75     31.34 o 
  -4   8   2     1579.83     1596.43     44.76 o 
  -2   8   2     2707.77     2686.97     81.41 o 
   0   8   2      235.26      236.44     11.86 o 
   2   8   2      528.79      487.58     19.76 o 
   4   8   2      931.49      923.66     37.97 o 
   6   8   2      254.93      256.43     26.74 o 
  -7   9   2      231.14      286.52     31.99 o 
  -5   9   2      342.66      366.84     21.84 o 
  -3   9   2      560.76      559.57     20.47 o 
  -1   9   2     1345.75     1355.03     25.67 o 
   1   9   2       15.75       20.05      6.11 o 
   3   9   2      470.78      521.25     28.97 o 
   5   9   2      229.28      233.56     36.10 o 
   7   9   2       36.86       51.03     23.80 o 
  -6  10   2     2284.10     2208.44     80.12 o 
  -4  10   2     3125.53     3306.64     86.95 o 
  -2  10   2     5345.51     5232.21    108.07 o 
   0  10   2     2452.08     2492.92     42.12 o 
   2  10   2     2221.54     2267.17     54.45 o 
   4  10   2     2043.32     2045.00     68.58 o 
   6  10   2      608.72      680.07     61.03 o 
  -7  11   2       65.78       72.69     21.05 o 
  -5  11   2       64.71       56.23     12.00 o 
  -3  11   2      372.86      356.86     17.51 o 
  -1  11   2      300.12      284.19     14.06 o 
   1  11   2      229.66      245.37     17.19 o 
   3  11   2        0.23        7.90      9.55 o 
   5  11   2      210.51      199.94     37.18 o 
   7  11   2       11.13       18.07     17.70 o 
  -6  12   2      861.78      917.03     51.29 o 
  -4  12   2     1740.18     1711.49     58.50 o 
  -2  12   2     7820.66     8107.20    120.37 o 
   0  12   2     3096.69     3213.38     61.72 o 
   2  12   2     3053.17     3324.74     48.21 o 
   4  12   2     4140.32     4868.75    158.07 o 
   6  12   2      475.80      435.34     54.30 o 
  -5  13   2      343.99      339.59     22.85 o 
  -3  13   2      170.52      144.77     14.03 o 
  -1  13   2     1830.71     1784.68     50.80 o 
   1  13   2      846.11      864.48     30.20 o 
   3  13   2      147.14      149.89     20.25 o 
   5  13   2        9.37       16.83     21.14 o 
  -6  14   2      560.14      556.87     79.45 o 
  -4  14   2      255.19      260.20     19.59 o 
  -2  14   2       30.96       31.34      8.68 o 
   0  14   2     1183.14     1141.86     39.77 o 
   2  14   2      621.72      670.16     31.23 o 
   4  14   2       79.96       75.67     22.53 o 
   6  14   2      137.78      131.44     34.16 o 
  -5  15   2      722.24      653.86     41.33 o 
  -3  15   2     1446.47     1346.35     67.63 o 
  -1  15   2     2738.11     2698.62     73.44 o 
   1  15   2      585.46      609.23     25.32 o 
   3  15   2     2129.84     2206.92    129.74 o 
   5  15   2      489.80      531.48     56.62 o 
  -4  16   2       68.71       56.75     14.94 o 
  -2  16   2      110.37       86.96     13.72 o 
   0  16   2        0.66       11.09      8.09 o 
   2  16   2        5.53       10.48      6.31 o 
   4  16   2       94.93       68.40     23.92 o 
  -5  17   2      996.62     1182.83    112.28 o 
  -3  17   2     1779.52     1477.03    120.00 o 
  -1  17   2      739.26      695.21     30.85 o 
   1  17   2      694.05      670.17     32.01 o 
   3  17   2      830.24      830.44     70.15 o 
   5  17   2      399.04      392.45     52.39 o 
  -4  18   2      110.59      137.63     47.66 o 
  -2  18   2      161.46      132.20     17.18 o 
   0  18   2      253.50      223.51     19.55 o 
   2  18   2      129.18      133.53     22.36 o 
   4  18   2       42.56       27.29     17.05 o 
  -3  19   2      451.75      494.37     44.94 o 
  -1  19   2      239.04      226.70     34.96 o 
   1  19   2      661.56      591.92     35.17 o 
   3  19   2      228.09      291.11     43.47 o 
  -2  20   2      170.64      158.28     45.61 o 
   0  20   2      440.20      405.51     41.36 o 
   2  20   2      309.51      280.65     55.47 o 
  -1  21   2        2.36       23.43     12.11 o 
   1  21   2       24.71       27.42     19.10 o 
  -8   1   3      906.17      891.51     59.44 o 
  -6   1   3     2276.03     2250.90     80.69 o 
  -4   1   3     6508.54     6498.07     91.18 o 
  -2   1   3     1948.93     1840.00     29.35 o 
   0   1   3    21741.77    23053.74    112.05 o 
   2   1   3     2796.78     2934.08     37.07 o 
   4   1   3      842.73      839.74     29.78 o 
   6   1   3     1049.17     1009.24     48.28 o 
   8   1   3      224.21      215.42     34.07 o 
  -7   2   3       33.01       39.48     18.71 o 
  -5   2   3     1884.82     1789.80     45.65 o 
  -3   2   3     2590.14     2556.17     38.58 o 
  -1   2   3     2008.22     2014.63     27.78 o 
   1   2   3     6751.50     7366.15     57.81 o 
   3   2   3       97.14      100.26     12.22 o 
   5   2   3      207.98      210.07     20.81 o 
   7   2   3       13.42       18.62     11.68 o 
  -8   3   3      483.10      457.90     44.57 o 
  -6   3   3     1185.56     1157.63     49.86 o 
  -4   3   3     1130.94     1127.42     31.33 o 
  -2   3   3       89.47       75.04      8.44 o 
   0   3   3      210.32      209.64     11.44 o 
   2   3   3     2020.90     2074.96     31.94 o 
   4   3   3      900.23      848.91     27.97 o 
   6   3   3      165.13      160.29     21.60 o 
   8   3   3      133.78       96.28     22.06 o 
  -7   4   3     1303.28     1357.83     64.74 o 
  -5   4   3     2598.58     2624.68     66.13 o 
  -3   4   3     5640.51     6110.48    103.38 o 
  -1   4   3     3247.58     3590.33     67.42 o 
   1   4   3     2590.44     2682.14     41.76 o 
   3   4   3     3072.44     3302.46     59.93 o 
   5   4   3     3021.37     2948.84    120.55 o 
   7   4   3      316.79      338.72     37.98 o 
  -8   5   3       48.58       58.94     24.47 o 
  -6   5   3       32.09       40.00     11.75 o 
  -4   5   3      123.65      106.12     12.10 o 
  -2   5   3     5614.73     6230.59    141.73 o 
   0   5   3      310.87      326.51     13.37 o 
   2   5   3       36.45       34.47      9.04 o 
   4   5   3      828.21      794.48     25.97 o 
   6   5   3        0.22        9.81      7.06 o 
  -7   6   3     1598.09     1629.98     68.10 o 
  -5   6   3     2805.26     2832.35     88.63 o 
  -3   6   3     2003.74     1917.44     38.68 o 
  -1   6   3     3286.77     3192.36     91.49 o 
   1   6   3     4186.29     4389.69     40.66 o 
   3   6   3     1704.12     1712.82     38.43 o 
   5   6   3      475.68      436.06     24.15 o 
   7   6   3      478.64      505.11     58.44 o 
  -6   7   3      669.44      676.30     36.25 o 
  -4   7   3      709.04      723.64     25.64 o 
  -2   7   3      210.99      236.76     19.16 o 
   0   7   3      859.49      951.19     19.51 o 
   2   7   3     1078.28     1187.84     28.60 o 
   4   7   3      528.73      511.16     23.06 o 
   6   7   3      156.27      172.98     15.62 o 
  -7   8   3      672.04      645.34     48.04 o 
  -5   8   3     1751.69     1617.91     78.12 o 
  -3   8   3     1367.18     1387.88     34.60 o 
  -1   8   3     4053.90     4141.44     64.03 o 
   1   8   3     6127.03     6868.26     67.57 o 
   3   8   3      439.37      406.54     19.01 o 
   5   8   3      148.30      141.79     38.34 o 
   7   8   3      257.23      247.43     45.73 o 
  -6   9   3      336.46      346.25     26.00 o 
  -4   9   3     2702.07     2730.26     64.98 o 
  -2   9   3     5008.26     5433.15    136.91 o 
   0   9   3     2249.10     2280.55     44.81 o 
   2   9   3      869.88      913.92     24.29 o 
   4   9   3     1042.93     1115.63     56.04 o 
   6   9   3      135.90      118.05     33.27 o 
  -7  10   3       12.28       14.29     13.60 o 
  -5  10   3       10.10       18.93      7.46 o 
  -3  10   3       14.44       26.20     11.92 o 
  -1  10   3        2.25       20.45     12.64 o 
   1  10   3       31.39       37.50      9.11 o 
   3  10   3       11.36       23.09     11.38 o 
   5  10   3       96.72      103.34     31.09 o 
   7  10   3        1.09       35.22     15.08 o 
  -6  11   3      953.83      892.35     83.73 o 
  -4  11   3     3249.58     3175.21    132.11 o 
  -2  11   3     1724.50     1705.48     47.03 o 
   0  11   3     3537.24     3628.18     55.34 o 
   2  11   3     1472.52     1511.16     35.51 o 
   4  11   3     1374.00     1423.57     72.42 o 
   6  11   3      670.69      709.66     63.94 o 
  -5  12   3      367.97      327.46     22.42 o 
  -3  12   3       34.04       26.76     17.24 o 
  -1  12   3       91.51      104.77     16.82 o 
   1  12   3     1213.13     1311.22     33.53 o 
   3  12   3       20.23       30.05     15.48 o 
   5  12   3        6.14       16.50     19.20 o 
  -6  13   3      738.69      748.72     74.29 o 
  -4  13   3      758.43      678.97     40.52 o 
  -2  13   3       69.17       69.98     14.57 o 
   0  13   3     1222.45     1181.08     32.04 o 
   2  13   3      623.80      618.01     22.36 o 
   4  13   3      196.01      212.63     35.51 o 
   6  13   3      131.49      186.93     51.29 o 
  -5  14   3      719.27      757.34     55.84 o 
  -3  14   3      774.98      725.17     54.03 o 
  -1  14   3      756.39      742.02     38.57 o 
   1  14   3      954.36     1025.79     45.53 o 
   3  14   3      221.48      269.47     32.30 o 
   5  14   3      772.57      844.68     75.40 o 
  -4  15   3        8.21       -2.72     12.08 o 
  -2  15   3      987.73      900.64     50.00 o 
   0  15   3       86.47       60.77      9.47 o 
   2  15   3       14.86       13.75      7.33 o 
   4  15   3       88.83       86.09     27.89 o 
  -5  16   3      863.29      845.87     84.80 o 
  -3  16   3     1239.74     1169.58     58.47 o 
  -1  16   3     1033.48     1014.84     60.77 o 
   1  16   3     1147.54     1042.80     47.47 o 
   3  16   3      647.60      607.86     50.72 o 
   5  16   3      202.79      269.63     43.59 o 
  -4  17   3       88.16       81.21     30.53 o 
  -2  17   3       10.62       31.04     10.82 o 
   0  17   3       72.20       64.11     12.88 o 
   2  17   3       11.97       10.27     13.51 o 
   4  17   3       40.28       59.86     26.59 o 
  -3  18   3      736.90      711.48     61.37 o 
  -1  18   3      589.05      575.62     47.99 o 
   1  18   3       40.10       39.66     13.54 o 
   3  18   3      409.70      467.70     56.84 o 
  -2  19   3      246.55      254.78     42.63 o 
   0  19   3      568.46      509.70     48.53 o 
   2  19   3      209.03      235.41     56.32 o 
  -1  20   3       49.40       37.88     20.46 o 
   1  20   3       32.07       19.27     21.20 o 
  -6   0   4     2968.49     3011.63    174.48 o 
  -4   0   4     3317.29     3392.42    107.33 o 
  -2   0   4     2714.94     2762.36     62.37 o 
   0   0   4     4173.69     4438.15     72.85 o 
   2   0   4    19085.06    22245.02    416.38 o 
   4   0   4      756.20      765.45     53.46 o 
   6   0   4      498.16      486.33     67.73 o 
  -7   1   4       24.32       33.20     18.29 o 
  -5   1   4      986.27      933.76     38.62 o 
  -3   1   4      374.75      353.30     19.12 o 
  -1   1   4       75.54       84.70     10.06 o 
   1   1   4     1096.67     1194.29     28.42 o 
   3   1   4      152.59      135.48     15.38 o 
   5   1   4      131.45      131.57     18.54 o 
   7   1   4       28.21       18.61     12.30 o 
  -6   2   4      749.54      754.29     46.09 o 
  -4   2   4     1179.24     1142.14     32.47 o 
  -2   2   4     5163.03     5684.82     80.06 o 
   0   2   4      751.47      755.22     21.78 o 
   2   2   4      166.33      149.53     13.64 o 
   4   2   4      493.64      502.49     26.87 o 
   6   2   4      261.26      251.31     28.24 o 
  -7   3   4      589.13      616.28     48.74 o 
  -5   3   4      554.35      537.53     27.45 o 
  -3   3   4     4515.11     4639.04     71.67 o 
  -1   3   4      202.53      206.79     14.12 o 
   1   3   4     1067.07     1188.64     28.41 o 
   3   3   4     1775.12     1912.34     39.94 o 
   5   3   4       95.03       96.89     19.70 o 
   7   3   4      127.84      106.99     24.89 o 
  -6   4   4      193.24      176.82     25.83 o 
  -4   4   4      628.50      584.86     25.14 o 
  -2   4   4      307.94      295.80     16.45 o 
   0   4   4      214.33      219.83     16.31 o 
   2   4   4       58.42       62.22     11.00 o 
   4   4   4       58.45       31.73     10.62 o 
   6   4   4       14.06       18.88      9.25 o 
  -7   5   4     1375.55     1349.25     90.44 o 
  -5   5   4     2651.55     2595.37    108.32 o 
  -3   5   4     4812.18     5061.73     57.97 o 
  -1   5   4     4068.46     4429.84     96.70 o 
   1   5   4     1865.27     2003.67     39.82 o 
   3   5   4      842.08      824.82     26.68 o 
   5   5   4      665.40      647.10     37.30 o 
   7   5   4      180.41      170.67     35.04 o 
  -6   6   4      205.26      219.24     27.11 o 
  -4   6   4      282.24      308.28     21.66 o 
  -2   6   4      340.23      368.30     15.36 o 
   0   6   4       24.64       30.65      7.30 o 
   2   6   4       22.53       26.00      8.50 o 
   4   6   4       65.06       49.10     12.98 o 
   6   6   4       14.77       23.71     10.73 o 
  -7   7   4      855.40      756.98     50.34 o 
  -5   7   4     1508.94     1559.41     73.98 o 
  -3   7   4      825.61      796.04     24.05 o 
  -1   7   4     2202.70     2275.95     55.67 o 
   1   7   4     4416.43     4928.29     73.83 o 
   3   7   4     1089.44     1006.71     35.61 o 
   5   7   4      462.80      435.42     29.31 o 
   7   7   4      219.34      201.34    117.99 o 
  -6   8   4      180.21      211.83     30.30 o 
  -4   8   4      313.94      335.55     19.70 o 
  -2   8   4      996.09      989.52     37.41 o 
   0   8   4      358.44      384.31     14.76 o 
   2   8   4       97.38      105.03     12.86 o 
   4   8   4      373.96      398.21     23.35 o 
   6   8   4       68.72       61.92     23.68 o 
  -7   9   4      185.62      205.83     38.76 o 
  -5   9   4       33.99       20.67      8.50 o 
  -3   9   4      253.32      247.17     26.00 o 
  -1   9   4      213.93      206.06     21.88 o 
   1   9   4      108.61       96.30     11.33 o 
   3   9   4       77.29       74.07     13.88 o 
   5   9   4       40.03       30.31     26.92 o 
  -6  10   4      671.01      694.89     57.68 o 
  -4  10   4     1388.44     1376.00     68.72 o 
  -2  10   4     1461.47     1499.71     56.88 o 
   0  10   4      591.55      582.99     24.06 o 
   2  10   4     2472.27     2860.04     67.15 o 
   4  10   4      599.96      603.63     50.38 o 
   6  10   4       88.36       80.15     27.53 o 
  -5  11   4       37.92       35.58     14.21 o 
  -3  11   4        5.21       11.63     15.94 o 
  -1  11   4      306.50      355.73     34.62 o 
   1  11   4       15.91       28.89      8.72 o 
   3  11   4       49.81       39.03      9.60 o 
   5  11   4      163.83      177.90     44.16 o 
  -6  12   4      611.25      633.63     60.32 o 
  -4  12   4     1303.94     1189.91     60.16 o 
  -2  12   4     4140.27     4289.25    131.79 o 
   0  12   4      784.17      885.32     45.31 o 
   2  12   4      610.73      601.26     29.36 o 
   4  12   4      605.80      645.38     50.99 o 
   6  12   4      371.27      378.85     50.41 o 
  -5  13   4      287.90      282.95     43.05 o 
  -3  13   4      246.82      260.34     30.67 o 
  -1  13   4       46.70       30.20     14.25 o 
   1  13   4      356.70      384.52     26.36 o 
   3  13   4       66.25       77.60     22.21 o 
   5  13   4      119.31       97.69     31.23 o 
  -4  14   4      138.69      138.97     34.35 o 
  -2  14   4       25.28       37.81     17.64 o 
   0  14   4      397.74      376.50     36.27 o 
   2  14   4      243.89      229.80     16.67 o 
   4  14   4       23.91       25.19     24.77 o 
  -5  15   4      232.09      231.24     42.95 o 
  -3  15   4     1231.35     1255.45     73.43 o 
  -1  15   4      727.50      749.19     49.54 o 
   1  15   4      346.02      343.07     34.16 o 
   3  15   4      370.23      349.72     36.18 o 
  -4  16   4       23.90       12.40     21.89 o 
  -2  16   4       95.05       90.13     22.91 o 
   0  16   4       97.27       65.40     18.92 o 
   2  16   4       21.13       25.58     14.36 o 
   4  16   4        7.89       32.24     19.68 o 
  -3  17   4      422.59      398.13     49.45 o 
  -1  17   4      589.78      576.71     52.83 o 
   1  17   4      432.42      355.90     40.72 o 
   3  17   4      215.01      187.28     34.37 o 
  -2  18   4       53.89       72.99     27.27 o 
   0  18   4       85.40       88.56     24.53 o 
   2  18   4      177.91      189.71     54.69 o 
  -1  19   4      194.85      163.40     35.31 o 
   1  19   4      143.97      144.14     46.52 o 
  -6   1   5     1832.18     1872.56     78.83 o 
  -4   1   5      629.96      685.81     34.20 o 
  -2   1   5     1239.42     1313.91     33.76 o 
   0   1   5     2047.89     2088.43     48.31 o 
   2   1   5      156.56      192.50     17.66 o 
   4   1   5      513.69      470.88     32.89 o 
   6   1   5      196.24      146.64     25.91 o 
  -7   2   5      230.88      226.42     39.24 o 
  -5   2   5      794.22      774.61     45.88 o 
  -3   2   5      102.97      118.01     14.11 o 
  -1   2   5      518.39      519.62     23.28 o 
   1   2   5       46.38       39.17     11.07 o 
   3   2   5      292.15      297.22     21.64 o 
   5   2   5       83.47       59.33     18.35 o 
   7   2   5        0.73       11.46     17.83 o 
  -6   3   5      113.95       91.77     19.43 o 
  -4   3   5      765.37      726.90     33.09 o 
  -2   3   5      449.10      421.98     20.78 o 
   0   3   5      535.89      510.01     22.09 o 
   2   3   5     1176.63     1261.85     35.97 o 
   4   3   5       35.43       26.49     13.66 o 
   6   3   5        2.07       11.63     17.38 o 
  -7   4   5      522.99      486.99     49.74 o 
  -5   4   5      598.86      617.32     39.41 o 
  -3   4   5     1258.45     1311.03     40.92 o 
  -1   4   5     4927.72     5977.55     71.44 o 
   1   4   5      752.66      795.38     28.30 o 
   3   4   5      555.37      584.93     29.84 o 
   5   4   5      477.80      429.70     43.94 o 
  -6   5   5        4.95       19.38     11.46 o 
  -4   5   5       74.65       53.82     15.49 o 
  -2   5   5      372.63      360.91     20.37 o 
   0   5   5       11.93       19.48      9.51 o 
   2   5   5        9.24       16.62      7.54 o 
   4   5   5       54.48       41.26     12.61 o 
   6   5   5       61.35       31.41     20.71 o 
  -5   6   5      980.00      996.72     53.77 o 
  -3   6   5      754.08      748.06     28.90 o 
  -1   6   5      522.83      501.42     21.12 o 
   1   6   5     1186.71     1187.16     32.12 o 
   3   6   5      311.45      318.30     23.82 o 
   5   6   5       35.23       32.06     13.43 o 
  -6   7   5      147.95      150.84     30.24 o 
  -4   7   5      239.54      267.43     22.53 o 
  -2   7   5      343.89      397.69     29.81 o 
   0   7   5      591.56      591.16     26.47 o 
   2   7   5      496.38      534.65     28.71 o 
   4   7   5       53.72       44.93     15.97 o 
   6   7   5       24.30       34.59     25.62 o 
  -5   8   5     1018.13      872.87     44.92 o 
  -3   8   5      305.43      288.57     39.00 o 
  -1   8   5      222.88      179.55     22.06 o 
   1   8   5      475.90      434.61     24.08 o 
   3   8   5      276.02      254.70     20.99 o 
   5   8   5       81.91       63.50     16.96 o 
  -6   9   5      371.27      353.95     45.61 o 
  -4   9   5      459.84      485.60     59.67 o 
  -2   9   5      813.85      850.89     48.90 o 
   0   9   5      208.38      221.29     13.92 o 
   2   9   5       35.82       46.55     10.13 o 
   4   9   5      191.16      198.61     20.94 o 
   6   9   5       90.57       69.54     23.57 o 
  -5  10   5        1.32       29.42     22.13 o 
  -3  10   5       13.55       29.60     19.09 o 
  -1  10   5      238.31      216.53     29.74 o 
   1  10   5        4.14       17.46      8.38 o 
   3  10   5        4.16        7.57      9.78 o 
   5  10   5        2.62       11.91     17.73 o 
  -4  11   5      599.55      602.88     56.41 o 
  -2  11   5     1300.25     1346.47     85.77 o 
   0  11   5      922.16      905.25     53.07 o 
   2  11   5      284.18      273.52     21.57 o 
   4  11   5      434.53      475.24     60.44 o 
  -5  12   5      153.75      145.13     31.81 o 
  -3  12   5        9.18       -2.27     23.08 o 
  -1  12   5       30.33       29.03     15.48 o 
   1  12   5       32.03       38.35     11.46 o 
   3  12   5        4.20        6.04      6.05 o 
   5  12   5        0.70       12.57     18.26 o 
  -4  13   5      268.46      269.02     40.42 o 
  -2  13   5      113.67      119.30     32.45 o 
   0  13   5      224.83      194.14     34.61 o 
   2  13   5      278.47      242.66     21.21 o 
   4  13   5       51.77       59.83     31.69 o 
  -3  14   5      127.08      111.37     33.44 o 
  -1  14   5     1381.20     1488.88     81.99 o 
   1  14   5      121.69      152.40     18.84 o 
   3  14   5       80.13       96.62     30.89 o 
  -4  15   5       24.22       30.10     17.61 o 
  -2  15   5       44.98       36.64     20.43 o 
   0  15   5       10.04        8.89     14.55 o 
   2  15   5        7.24       11.71     43.43 o 
  -3  16   5      365.90      347.00     48.72 o 
  -1  16   5      134.47      150.79     38.08 o 
   1  16   5      195.33      173.96     31.30 o 
   3  16   5      300.67      311.48     70.96 o 
  -2  17   5       28.89       33.44     16.02 o 
   0  17   5       21.04       25.08     14.07 o 
   2  17   5       35.33       45.90     27.82 o 
  -6   0   6      644.80      570.85     76.32 o 
  -4   0   6     4034.49     4975.59    354.93 o 
  -2   0   6      390.39      385.60     38.10 o 
   0   0   6     1152.59     1097.95     51.82 o 
   2   0   6     2220.48     2212.66    101.71 o 
   4   0   6      146.30       63.13     40.25 o 
   6   0   6       45.53       28.45     32.92 o 
  -5   1   6       23.25       22.40     21.06 o 
  -3   1   6       23.45       23.87     11.58 o 
  -1   1   6      145.16      182.44     18.11 o 
   1   1   6       13.37       16.08      8.32 o 
   3   1   6      439.29      363.29     35.33 o 
   5   1   6        7.45        9.86     17.75 o 
  -6   2   6      208.84      217.11     36.65 o 
  -4   2   6      107.95      108.97     15.56 o 
  -2   2   6      224.85      222.14     24.13 o 
   0   2   6      566.40      576.53     27.95 o 
   2   2   6        6.27       15.36      9.43 o 
   4   2   6       40.90       34.51     12.08 o 
   6   2   6       75.77       45.65     18.91 o 
  -5   3   6      416.87      407.28     38.55 o 
  -3   3   6      736.59      747.31     38.12 o 
  -1   3   6       12.77       15.94     10.34 o 
   1   3   6      428.10      478.71     27.32 o 
   3   3   6      136.76      153.81     20.59 o 
   5   3   6       23.23       21.94     13.81 o 
  -6   4   6       29.75       17.18     17.32 o 
  -4   4   6        2.25       10.66      9.97 o 
  -2   4   6       91.50       74.89     14.96 o 
   0   4   6       20.69       21.86      9.89 o 
   2   4   6       11.36       26.97     12.66 o 
   4   4   6       55.24       30.92     16.64 o 
   6   4   6        3.77        1.43     24.41 o 
  -5   5   6      449.04      453.75     47.83 o 
  -3   5   6      458.96      468.14     30.24 o 
  -1   5   6      469.77      497.68     27.48 o 
   1   5   6      410.47      419.27     27.23 o 
   3   5   6      370.30      377.43     31.39 o 
   5   5   6      166.77      102.16     32.06 o 
  -6   6   6       10.72       21.31     25.50 o 
  -4   6   6        5.06       22.05     10.84 o 
  -2   6   6       37.43       34.26      9.58 o 
   0   6   6       12.59       13.84      8.61 o 
   2   6   6       61.23       56.04     13.27 o 
   4   6   6        4.61        9.99     13.27 o 
  -5   7   6      601.44      562.78     53.94 o 
  -3   7   6      609.59      643.59     33.33 o 
  -1   7   6      655.16      662.07     33.88 o 
   1   7   6      429.81      364.68     25.29 o 
   3   7   6      204.65      181.81     21.18 o 
   5   7   6       26.22       30.87     18.16 o 
  -4   8   6       78.97       82.69     29.20 o 
  -2   8   6      230.48      288.53     45.73 o 
   0   8   6       53.66       67.97     13.26 o 
   2   8   6        2.45        4.61     10.56 o 
   4   8   6       21.58       15.68     12.49 o 
  -5   9   6       24.07       46.65     28.36 o 
  -3   9   6       20.22       26.42     27.92 o 
  -1   9   6       73.64       63.80     27.44 o 
   1   9   6       56.52       40.47     10.46 o 
   3   9   6       26.71       27.28     11.18 o 
   5   9   6        6.88       25.68     23.98 o 
  -4  10   6      856.42      816.05     71.45 o 
  -2  10   6      295.73      299.70     45.97 o 
   0  10   6      149.80      158.80     15.96 o 
   2  10   6      318.78      299.93     24.81 o 
   4  10   6       75.90       84.99     29.49 o 
  -3  11   6       18.42       38.06     24.92 o 
  -1  11   6      243.41      342.99     48.32 o 
   1  11   6       14.49       18.25      8.03 o 
   3  11   6       10.15       10.25     11.65 o 
  -4  12   6      197.07      203.00     41.02 o 
  -2  12   6      328.99      320.69     47.49 o 
   0  12   6      739.61      712.68     48.89 o 
   2  12   6       88.20       81.55     18.75 o 
   4  12   6      110.51       79.91     38.43 o 
  -3  13   6       21.01       35.34     22.09 o 
  -1  13   6      162.80      141.08     37.47 o 
   1  13   6      109.92      130.45     32.68 o 
   3  13   6       12.97       35.71     20.74 o 
  -2  14   6        2.11       13.89     25.53 o 
   0  14   6        3.06       28.09     21.64 o 
   2  14   6       32.18       17.96     34.53 o 
  -1  15   6      164.45      154.50     36.27 o 
   1  15   6      124.09      101.17     35.90 o 
   0  16   6        0.28       48.08     18.94 o 
  -4   1   7       55.37       42.77     13.14 o 
  -2   1   7      415.80      403.01     31.09 o 
   0   1   7      142.58       99.72     17.52 o 
   2   1   7      159.88      171.59     31.59 o 
   4   1   7       28.78       49.96     24.44 o 
  -5   2   7        2.16       26.31     23.25 o 
  -3   2   7      228.96      291.53     31.82 o 
  -1   2   7       32.97       21.13     13.81 o 
   1   2   7        2.62        7.60     11.93 o 
   3   2   7      177.70      150.00     31.71 o 
   5   2   7        0.37        7.11     19.19 o 
  -4   3   7      307.29      270.56     32.64 o 
  -2   3   7       31.99       27.28     11.55 o 
   0   3   7        1.76        8.59     13.79 o 
   2   3   7       16.90        6.37     14.56 o 
   4   3   7       13.24       12.36     16.35 o 
  -5   4   7      159.92      137.50     35.57 o 
  -3   4   7      248.85      273.25     29.67 o 
  -1   4   7      441.56      421.33     33.90 o 
   1   4   7       88.52       81.76     20.30 o 
   3   4   7       16.98       11.00     17.02 o 
  -4   5   7        1.86        0.31     12.30 o 
  -2   5   7       13.73       16.88      8.54 o 
   0   5   7      163.65      151.61     22.18 o 
   2   5   7        0.13       22.70     12.77 o 
   4   5   7        8.16       21.79     20.66 o 
  -5   6   7      214.20      181.74     42.03 o 
  -3   6   7      116.00      121.87     23.38 o 
  -1   6   7       49.78       49.01     16.71 o 
   1   6   7       97.60       76.74     14.54 o 
   3   6   7        8.70       10.91     13.48 o 
  -4   7   7      110.58       68.94     26.56 o 
  -2   7   7       55.08       58.57     23.33 o 
   0   7   7       53.31       51.25     14.93 o 
   2   7   7       22.74       17.57      8.93 o 
   4   7   7       15.89       20.28     15.94 o 
  -3   8   7      106.90      107.26     27.77 o 
  -1   8   7       61.43       51.93     20.51 o 
   1   8   7      130.28      104.68     25.89 o 
   3   8   7      107.50       38.60     17.94 o 
  -4   9   7       18.75       47.81     19.13 o 
  -2   9   7      132.63      147.66     37.25 o 
   0   9   7      151.69      161.05     26.04 o 
   2   9   7        9.50        9.55     14.69 o 
  -3  10   7        6.38       27.64     29.74 o 
  -1  10   7        1.71       21.39     18.38 o 
   1  10   7        7.72       30.49     12.47 o 
   3  10   7        0.93        8.17     11.78 o 
  -2  11   7      272.27      285.64     42.72 o 
   0  11   7       41.76       54.24     25.98 o 
   2  11   7       94.76       65.75     25.72 o 
  -1  12   7        0.88       12.60     21.39 o 
   1  12   7        0.53       22.93     17.85 o 
   0  13   7        5.73       14.60     18.93 o 
  -4   0   8      384.01      384.39     57.74 o 
  -2   0   8      103.36       81.05     38.04 o 
   0   0   8       54.63       42.83     23.98 o 
   2   0   8      141.15       77.87     35.47 o 
  -3   1   8      181.91      137.16     28.46 o 
  -1   1   8       10.94       11.70      8.64 o 
   1   1   8        1.45       13.25     18.42 o 
   3   1   8      124.74       61.59     26.40 o 
  -2   2   8       15.27       20.96     16.73 o 
   0   2   8      136.84       58.83     15.59 o 
   2   2   8        1.55       16.80     17.87 o 
  -3   3   8       37.43       28.43     17.17 o 
  -1   3   8       32.20       41.43     15.36 o 
   1   3   8        1.20       14.06     17.42 o 
   3   3   8       32.48       21.04     20.77 o 
  -2   4   8       26.08       23.31     16.55 o 
   0   4   8       14.10       15.47     17.77 o 
   2   4   8       11.68       19.10     20.81 o 
  -3   5   8      138.49       94.10     34.63 o 
  -1   5   8      106.45      102.61     25.12 o 
   1   5   8       69.09       68.25     27.43 o 
  -2   6   8        4.94       30.61     21.77 o 
   0   6   8       14.54       35.37     16.83 o 
   2   6   8        4.06       27.50     13.80 o 
  -1   7   8       26.59        6.10     23.42 o 
   1   7   8       51.86       27.07     20.31 o 
  -2   8   8        3.47       29.41     26.74 o 
   0   8   8        0.60        9.60     28.01 o 
  -1   9   8       14.67       35.09     25.75 o 
                                                 
